# Supplementary material for: The Effect of an Elevated Dietary Copper Level on the Vascular Contractility and Oxidative Stress in Middle-Aged Rats
Source: Nutrients. 2024 Apr 15;16(8):1172. doi: 10.3390/nu16081172 (PMC11054332; doi:10.3390/nu16081172)
Supplement: Supplementary file 1 [file nutrients-16-01172-s001.zip]

Archive with 1 entries (1 files):
- nutrients-2919286-supplementary.pdf
